# Supplementary material for: Selective RNA Labeling by RNA-Compatible Type II Restriction Endonuclease and RNA-Extending DNA Polymerase
Source: Life (Basel). 2022 Oct 21;12(10):1674. doi: 10.3390/life12101674 (PMC9605241; doi:10.3390/life12101674)
Supplement: Supplementary file 1 [file life-12-01674-s001.zip]

Archive with 1 entries (1 files):
- life-1974200-supplementary.pdf
